# Supplementary material for: Characterisation of a natural variant of the γ-butyrolactone signalling receptor
Source: BMC Res Notes. 2012 Jul 27;5:379. doi: 10.1186/1756-0500-5-379 (PMC3461410; doi:10.1186/1756-0500-5-379)
Supplement: Additional file 8 — Excel file containing original qRT-PCR results. [file 1756-0500-5-379-S8.xls]

## Sheet: GC 1
Growth Curve 1
Exported RQ Study Sample Summary
Document Name: Mg_M600_P-LW34-33_STUDY_311109.sdm
Plate Type: Relative Quantification Study
User: eriko
Document Information
Operator:
Last Modified: Monday	November 30	2009 15:41:28
Instrument Type: Applied Biosystems 7500 Fast Real-Time PCR System
Comments:
SDS v1.3.1
Thermal Cycler Profile
Stage	Repetitions	Temperature	Time	Ramp Rate	Auto Increment
1	1	95.0 °C	1899-12-31 10:00:00	100
2	40	95.0 °C	1899-12-31 00:30:00	100
		60.0 °C	1899-12-31 01:00:00	100
9700 Mode
Data Collection : Stage 2 Step 1
PCR Volume: 25 µL
Calibrator	P-LW34-2
Endogenous Control	hrdBout
Sample	Detector	Task	Avg Ct	Avg dCt	dCt std err	ddCt	RQ	RQ Min	RQ Max	Outliers Removed		Sample (renamed)	Detector	RQ	RQ Max - RQ
P-LW34-4	actII4	Target	26.438	-3.207	0.099	-3.468	11.064	8.894	13.764	0
P-LW34-5	actII4	Target	28.132	-2.214	0.234	-2.475	5.559	3.545	8.717	0		P-LW34-1	redD	1	0.619
P-LW33-5	actII4	Target	28.713	0.214	0.04	-0.047	1.033	0.957	1.115	0		P-LW34-2	redD	5.108	2.944
P-LW34-1	actII4	Target								0		P-LW34-3	redD	0.344	-0.344
P-LW34-2	actII4	Target	30	0.261	0.288	0	1	0.575	1.74	0		P-LW34-4	redD	0	0
P-LW34-3	actII4	Target	26.421	-3.967	0.14	-4.228	18.741	14.316	24.534	0
P-LW33-1	actII4	Target								0		P-LW33-1	redD	0.934	0.631
P-LW33-2	actII4	Target	30.166	1.484	0.232	1.223	0.429	0.257	0.715	0		P-LW33-2	redD	2.166	0.789
P-LW33-3	actII4	Target	26.329	-4.451	0.3	-4.712	26.214	13.526	50.803	0		P-LW33-3	redD	1.713	0.408
P-LW33-4	actII4	Target	25.667	-3.942	0.117	-4.203	18.413	14.688	23.081	0		P-LW33-4	redD	0	0
P-LW34-4	cpkO	Target	30.462	0.817	0.141	-7.095	136.682	104.225	179.246	0
P-LW34-5	cpkO	Target	34.013	3.668	0.193	-4.244	18.953	13.073	27.478	0
P-LW33-5	cpkO	Target	33.446	4.947	0.043	-2.965	7.807	7.104	8.581	0		P-LW34-1	actII4	1	0.74
P-LW34-1	cpkO	Target								0		P-LW34-2	actII4	18.741	5.793
P-LW34-2	cpkO	Target	37.651	7.912		0	1			0		P-LW34-3	actII4	11.064	2.7
P-LW34-3	cpkO	Target	34.377	3.99	0.115	-3.922	15.161	11.757	19.55	0		P-LW34-4	actII4	5.559	3.158
P-LW33-1	cpkO	Target								0
P-LW33-2	cpkO	Target								0		P-LW33-1	actII4	0.429	0.286
P-LW33-3	cpkO	Target								0		P-LW33-2	actII4	26.214	24.589
P-LW33-4	cpkO	Target	31.448	1.84	0.122	-6.072	67.29	53.164	85.17	0		P-LW33-3	actII4	18.413	4.668
P-LW34-4	hrdBout	ENDO	29.645							0		P-LW33-4	actII4	1.033	0.082
P-LW34-5	hrdBout	ENDO	30.346							0
P-LW33-5	hrdBout	ENDO	28.498							0
P-LW34-1	hrdBout	ENDO								0		P-LW34-1	cpkO	1	-1
P-LW34-2	hrdBout	ENDO	29.739							0		P-LW34-2	cpkO	15.161	4.389
P-LW34-3	hrdBout	ENDO	30.388							0		P-LW34-3	cpkO	136.682	42.564
P-LW33-1	hrdBout	ENDO								0		P-LW34-4	cpkO	18.953	8.525
P-LW33-2	hrdBout	ENDO	28.683							0
P-LW33-3	hrdBout	ENDO	30.78							0		P-LW33-1	cpkO	0	0
P-LW33-4	hrdBout	ENDO	29.609							0		P-LW33-2	cpkO	0	0
P-LW34-4	redD	Target	33.297	3.652		1.538	0.344			0		P-LW33-3	cpkO	67.29	17.88
P-LW34-5	redD	Target								0		P-LW33-4	cpkO	7.807	0.774
P-LW33-5	redD	Target								0
P-LW34-1	redD	Target								0
P-LW34-2	redD	Target	31.853	2.115	0.218	0	1	0.618	1.619	0		P-LW34-1	scbA	1	0.565
P-LW34-3	redD	Target	30.15	-0.238	0.206	-2.353	5.108	3.24	8.052	0		P-LW34-2	scbA	7.858	1.996
P-LW33-1	redD	Target								0		P-LW34-3	scbA	7.235	4.25
P-LW33-2	redD	Target	30.896	2.213	0.268	0.099	0.934	0.557	1.565	0		P-LW34-4	scbA	0.227	0.1
P-LW33-3	redD	Target	31.78	1	0.162	-1.115	2.166	1.587	2.955	0
P-LW33-4	redD	Target	30.947	1.338	0.111	-0.776	1.713	1.384	2.121	0		P-LW33-1	scbA	0.547	0.541
P-LW34-4	scbA	Target	28.096	-1.549	0.24	-2.855	7.235	4.558	11.485	0		P-LW33-2	scbA	2.681	2.088
P-LW34-5	scbA	Target	33.788	3.442	0.188	2.136	0.227	0.158	0.327	0		P-LW33-3	scbA	16.726	3.806
P-LW33-5	scbA	Target	29.302	0.804	0.184	-0.503	1.417	0.995	2.017	0		P-LW33-4	scbA	1.417	0.6
P-LW34-1	scbA	Target								0
P-LW34-2	scbA	Target	31.045	1.306	0.203	0	1	0.639	1.565	0
P-LW34-3	scbA	Target	28.72	-1.668	0.118	-2.974	7.858	6.267	9.854	0		P-LW34-1	scbR	1	0.462
P-LW33-1	scbA	Target								0		P-LW34-2	scbR	2.969	0.746
P-LW33-2	scbA	Target	30.86	2.178	0.312	0.872	0.547	0.274	1.088	0		P-LW34-3	scbR	2.286	0.302
P-LW33-3	scbA	Target	30.664	-0.116	0.299	-1.423	2.681	1.507	4.769	0		P-LW34-4	scbR	0.392	0.137
P-LW33-4	scbA	Target	26.851	-2.758	0.107	-4.064	16.726	13.625	20.532	0
P-LW34-4	scbR	Target	23.139	-6.506	0.065	-1.193	2.286	2.019	2.588	0		P-LW33-1	scbR	0.927	0.383
P-LW34-5	scbR	Target	26.383	-3.963	0.135	1.35	0.392	0.291	0.529	0		P-LW33-2	scbR	2.961	1.164
P-LW33-5	scbR	Target	24.213	-4.286	0.042	1.027	0.491	0.453	0.531	0		P-LW33-3	scbR	5.224	1.114
P-LW34-1	scbR	Target								0		P-LW33-4	scbR	0.491	0.04
P-LW34-2	scbR	Target	24.426	-5.313	0.197	0	1	0.684	1.462	0
P-LW34-3	scbR	Target	23.504	-6.883	0.116	-1.57	2.969	2.373	3.715	0
P-LW33-1	scbR	Target								0
P-LW33-2	scbR	Target	23.479	-5.204	0.18	0.11	0.927	0.656	1.31	0
P-LW33-3	scbR	Target	23.901	-6.879	0.172	-1.566	2.961	2.125	4.125	0
P-LW33-4	scbR	Target	21.91	-7.698	0.1	-2.385	5.224	4.306	6.338	0
Growth Curve 2
Exported RQ Study Sample Summary
Document Name: Mg_M600_Mg-LW33-34_STUDY_160709.sdm
Plate Type: Relative Quantification Study
User: eriko
Document Information
Operator:
Last Modified: Thursday	July 16	2009 15:15:28
Instrument Type: Applied Biosystems 7500 Fast Real-Time PCR System
Comments:
SDS v1.3.1
Thermal Cycler Profile
Stage	Repetitions	Temperature	Time	Ramp Rate	Auto Increment
1	1	95.0 °C	1899-12-31 10:00:00	100
2	40	95.0 °C	1899-12-31 00:30:00	100
		60.0 °C	1899-12-31 01:00:00	100
9700 Mode
Data Collection : Stage 2 Step 1
PCR Volume: 25 µL
Calibrator	Mg-LW34-1
Endogenous Control	hrdBout
Sample	Detector	Task	Avg Ct	Avg dCt	dCt std err	ddCt	RQ	RQ Min	RQ Max	Outliers Removed		Sample	Detector	RQ	RQ Max - RQ
Mg-LW33-1	actII4	Target	30.493	3.745	0.329	1.561	0.339	0.18	0.639	0
Mg-LW33-2	actII4	Target	29.487	1.186	0.514	-0.998	1.997	0.432	9.24	0		Mg-LW34-1	redD	1	0.75
Mg-LW34-3	actII4	Target	25.92	-1.742	0.208	-3.926	15.195	10.183	22.674	0		Mg-LW34-2	redD	7.861	1.525
Mg-LW34-4	actII4	Target	27.302	-0.425	0.259	-2.609	6.1	3.704	10.046	0		Mg-LW34-3	redD	1.121	0.298
Mg-LW33-3	actII4	Target	26.337	-1.5	0.133	-3.684	12.854	9.953	16.599	0		Mg-LW34-4	redD	0.367	-0.367
Mg-LW33-4	actII4	Target	28.264	0.246	0.133	-1.938	3.832	2.857	5.14	0
Mg-LW34-1	actII4	Target	29.032	2.184	0.186	0	1	0.7	1.429	0		Mg-LW33-1	redD	0.367	-0.367
Mg-LW34-2	actII4	Target	26.785	-1.578	0.176	-3.762	13.571	9.679	19.029	0		Mg-LW33-2	redD	3.162	0.74
Mg-LW33-1	cpkO	Target	37.407	10.659	0.285	2.145	0.226	0.121	0.424	0		Mg-LW33-3	redD	2.509	1.058
Mg-LW33-2	cpkO	Target	35.809	7.507	0.194	-1.007	2.009	1.126	3.584	0		Mg-LW33-4	redD	0.437	0.206
Mg-LW34-3	cpkO	Target	28.55	0.888	0.083	-7.627	197.609	168.336	231.973	0
Mg-LW34-4	cpkO	Target	30.607	2.88	0.149	-5.634	49.662	37.273	66.17	0
Mg-LW33-3	cpkO	Target	27.883	0.046	0.064	-8.468	354.154	312.816	400.954	0		Mg-LW34-1	actII4	1	0.429
Mg-LW33-4	cpkO	Target	31.363	3.344	0.089	-5.17	35.996	30.354	42.686	0		Mg-LW34-2	actII4	13.571	5.458
Mg-LW34-1	cpkO	Target	35.362	8.514	0.168	0	1	0.723	1.383	0		Mg-LW34-3	actII4	15.195	7.479
Mg-LW34-2	cpkO	Target	30.325	1.961	0.155	-6.553	93.872	69.639	126.539	0		Mg-LW34-4	actII4	6.1	3.946
Mg-LW33-1	hrdBout	ENDO	26.748							0
Mg-LW33-2	hrdBout	ENDO	28.301							0		Mg-LW33-1	actII4	0.339	0.3
Mg-LW34-3	hrdBout	ENDO	27.662							0		Mg-LW33-2	actII4	1.997	7.243
Mg-LW34-4	hrdBout	ENDO	27.727							0		Mg-LW33-3	actII4	12.854	3.745
Mg-LW33-3	hrdBout	ENDO	27.838							0		Mg-LW33-4	actII4	3.832	1.308
Mg-LW33-4	hrdBout	ENDO	28.018							0
Mg-LW34-1	hrdBout	ENDO	26.848							0
Mg-LW34-2	hrdBout	ENDO	28.363							0		Mg-LW34-1	cpkO	1	0.383
Mg-LW33-1	redD	Target	31.423	4.675		1.444	0.367			0		Mg-LW34-2	cpkO	93.872	32.667
Mg-LW33-2	redD	Target	29.871	1.57	0.095	-1.661	3.162	2.563	3.902	0		Mg-LW34-3	cpkO	197.609	34.364
Mg-LW34-3	redD	Target	30.728	3.066	0.107	-0.165	1.121	0.886	1.419	0		Mg-LW34-4	cpkO	49.662	16.508
Mg-LW34-4	redD	Target	32.406	4.679		1.448	0.367			0
Mg-LW33-3	redD	Target	29.741	1.904	0.183	-1.327	2.509	1.766	3.567	0		Mg-LW33-1	cpkO	0.226	0.198
Mg-LW33-4	redD	Target	32.445	4.427	0.176	1.196	0.437	0.296	0.643	0		Mg-LW33-2	cpkO	2.009	1.575
Mg-LW34-1	redD	Target	30.079	3.231	0.254	0	1	0.572	1.75	0		Mg-LW33-3	cpkO	354.154	46.8
Mg-LW34-2	redD	Target	28.619	0.256	0.092	-2.975	7.861	6.584	9.386	0		Mg-LW33-4	cpkO	35.996	6.69
Mg-LW33-1	scbA	Target	30.32	3.572	0.288	1.275	0.413	0.219	0.78	0
Mg-LW33-2	scbA	Target	29.097	0.795	0.051	-1.502	2.833	2.529	3.173	0
Mg-LW34-3	scbA	Target	26.823	-0.839	0.191	-3.137	8.796	6.094	12.696	0		Mg-LW34-1	scbA	1	0.774
Mg-LW34-4	scbA	Target	29.974	2.247	0.246	-0.05	1.035	0.601	1.783	0		Mg-LW34-2	scbA	72.053	12.906
Mg-LW33-3	scbA	Target	23.583	-4.254	0.233	-6.552	93.806	59.931	146.828	0		Mg-LW34-3	scbA	8.796	3.9
Mg-LW33-4	scbA	Target	31.199	3.181	0.308	0.883	0.542	0.3	0.981	0		Mg-LW34-4	scbA	1.035	0.748
Mg-LW34-1	scbA	Target	29.145	2.297	0.298	0	1	0.564	1.774	0
Mg-LW34-2	scbA	Target	24.49	-3.874	0.086	-6.171	72.053	61.107	84.959	0		Mg-LW33-1	scbA	0.413	0.367
Mg-LW33-1	scbR	Target	23.281	-3.467	0.143	0.306	0.809	0.615	1.064	0		Mg-LW33-2	scbA	2.833	0.34
Mg-LW33-2	scbR	Target	22.674	-5.628	0.044	-1.854	3.615	3.283	3.98	0		Mg-LW33-3	scbA	93.806	53.022
Mg-LW34-3	scbR	Target	21.913	-5.749	0.047	-1.975	3.932	3.595	4.3	0		Mg-LW33-4	scbA	0.542	0.439
Mg-LW34-4	scbR	Target	23.842	-3.885	0.14	-0.111	1.08	0.825	1.415	0
Mg-LW33-3	scbR	Target	20.706	-7.132	0.063	-3.358	10.255	9.085	11.577	0
Mg-LW33-4	scbR	Target	24.402	-3.616	0.08	0.157	0.897	0.769	1.045	0		Mg-LW34-1	scbR	1	0.304
Mg-LW34-1	scbR	Target	23.074	-3.774	0.138	0	1	0.767	1.304	0		Mg-LW34-2	scbR	13.469	2.488
Mg-LW34-2	scbR	Target	20.838	-7.525	0.088	-3.752	13.469	11.369	15.957	0		Mg-LW34-3	scbR	3.932	0.368
Mg-LW33-1	scbR2	Target								0		Mg-LW34-4	scbR	1.08	0.335
Mg-LW33-2	scbR2	Target								0
Mg-LW34-3	scbR2	Target	32.745	5.083	0.551	-6.071	67.219	19.924	226.775	0		Mg-LW33-1	scbR	0.809	0.255
Mg-LW34-4	scbR2	Target	33.67	5.943	0.179	-5.211	37.041	26.236	52.294	0		Mg-LW33-2	scbR	3.615	0.365
Mg-LW33-3	scbR2	Target	33.949	6.111	0.226	-5.043	32.965	21.342	50.919	0		Mg-LW33-3	scbR	10.255	1.322
Mg-LW33-4	scbR2	Target	34.707	6.688	0.27	-4.466	22.099	13.145	37.153	0		Mg-LW33-4	scbR	0.897	0.148
Mg-LW34-1	scbR2	Target	38.002	11.154		0	1			0
Mg-LW34-2	scbR2	Target	38.405	10.042	0.434	-1.112	2.162	0.83	5.629	0

## Sheet: GC 2
Exported RQ Study Sample Summary
Document Name: Mg_M600_Mg-LW33-34_STUDY_160709.sdm
Plate Type: Relative Quantification Study
User: eriko
Document Information
Operator:
Last Modified: Thursday	July 16	2009 15:15:28
Instrument Type: Applied Biosystems 7500 Fast Real-Time PCR System
Comments:
SDS v1.3.1
Thermal Cycler Profile
Stage	Repetitions	Temperature	Time	Ramp Rate	Auto Increment
1	1	95.0 °C	1899-12-31 10:00:00	100
2	40	95.0 °C	1899-12-31 00:30:00	100
		60.0 °C	1899-12-31 01:00:00	100
9700 Mode
Data Collection : Stage 2 Step 1
PCR Volume: 25 µL
Calibrator	Mg-LW34-1
Endogenous Control	hrdBout
Sample	Detector	Task	Avg Ct	Avg dCt	dCt std err	ddCt	RQ	RQ Min	RQ Max	Outliers Removed		Sample	Detector	RQ	RQ Max - RQ
Mg-LW33-1	actII4	Target	30.493	3.745	0.329	1.561	0.339	0.18	0.639	0
Mg-LW33-2	actII4	Target	29.487	1.186	0.514	-0.998	1.997	0.432	9.24	0		Mg-LW34-1	redD	1	0.75
Mg-LW34-3	actII4	Target	25.92	-1.742	0.208	-3.926	15.195	10.183	22.674	0		Mg-LW34-2	redD	7.861	1.525
Mg-LW34-4	actII4	Target	27.302	-0.425	0.259	-2.609	6.1	3.704	10.046	0		Mg-LW34-3	redD	1.121	0.298
Mg-LW33-3	actII4	Target	26.337	-1.5	0.133	-3.684	12.854	9.953	16.599	0		Mg-LW34-4	redD	0.367	-0.367
Mg-LW33-4	actII4	Target	28.264	0.246	0.133	-1.938	3.832	2.857	5.14	0
Mg-LW34-1	actII4	Target	29.032	2.184	0.186	0	1	0.7	1.429	0		Mg-LW33-1	redD	0.367	-0.367
Mg-LW34-2	actII4	Target	26.785	-1.578	0.176	-3.762	13.571	9.679	19.029	0		Mg-LW33-2	redD	3.162	0.74
Mg-LW33-1	cpkO	Target	37.407	10.659	0.285	2.145	0.226	0.121	0.424	0		Mg-LW33-3	redD	2.509	1.058
Mg-LW33-2	cpkO	Target	35.809	7.507	0.194	-1.007	2.009	1.126	3.584	0		Mg-LW33-4	redD	0.437	0.206
Mg-LW34-3	cpkO	Target	28.55	0.888	0.083	-7.627	197.609	168.336	231.973	0
Mg-LW34-4	cpkO	Target	30.607	2.88	0.149	-5.634	49.662	37.273	66.17	0
Mg-LW33-3	cpkO	Target	27.883	0.046	0.064	-8.468	354.154	312.816	400.954	0		Mg-LW34-1	actII4	1	0.429
Mg-LW33-4	cpkO	Target	31.363	3.344	0.089	-5.17	35.996	30.354	42.686	0		Mg-LW34-2	actII4	13.571	5.458
Mg-LW34-1	cpkO	Target	35.362	8.514	0.168	0	1	0.723	1.383	0		Mg-LW34-3	actII4	15.195	7.479
Mg-LW34-2	cpkO	Target	30.325	1.961	0.155	-6.553	93.872	69.639	126.539	0		Mg-LW34-4	actII4	6.1	3.946
Mg-LW33-1	hrdBout	ENDO	26.748							0
Mg-LW33-2	hrdBout	ENDO	28.301							0		Mg-LW33-1	actII4	0.339	0.3
Mg-LW34-3	hrdBout	ENDO	27.662							0		Mg-LW33-2	actII4	1.997	7.243
Mg-LW34-4	hrdBout	ENDO	27.727							0		Mg-LW33-3	actII4	12.854	3.745
Mg-LW33-3	hrdBout	ENDO	27.838							0		Mg-LW33-4	actII4	3.832	1.308
Mg-LW33-4	hrdBout	ENDO	28.018							0
Mg-LW34-1	hrdBout	ENDO	26.848							0
Mg-LW34-2	hrdBout	ENDO	28.363							0		Mg-LW34-1	cpkO	1	0.383
Mg-LW33-1	redD	Target	31.423	4.675		1.444	0.367			0		Mg-LW34-2	cpkO	93.872	32.667
Mg-LW33-2	redD	Target	29.871	1.57	0.095	-1.661	3.162	2.563	3.902	0		Mg-LW34-3	cpkO	197.609	34.364
Mg-LW34-3	redD	Target	30.728	3.066	0.107	-0.165	1.121	0.886	1.419	0		Mg-LW34-4	cpkO	49.662	16.508
Mg-LW34-4	redD	Target	32.406	4.679		1.448	0.367			0
Mg-LW33-3	redD	Target	29.741	1.904	0.183	-1.327	2.509	1.766	3.567	0		Mg-LW33-1	cpkO	0.226	0.198
Mg-LW33-4	redD	Target	32.445	4.427	0.176	1.196	0.437	0.296	0.643	0		Mg-LW33-2	cpkO	2.009	1.575
Mg-LW34-1	redD	Target	30.079	3.231	0.254	0	1	0.572	1.75	0		Mg-LW33-3	cpkO	354.154	46.8
Mg-LW34-2	redD	Target	28.619	0.256	0.092	-2.975	7.861	6.584	9.386	0		Mg-LW33-4	cpkO	35.996	6.69
Mg-LW33-1	scbA	Target	30.32	3.572	0.288	1.275	0.413	0.219	0.78	0
Mg-LW33-2	scbA	Target	29.097	0.795	0.051	-1.502	2.833	2.529	3.173	0
Mg-LW34-3	scbA	Target	26.823	-0.839	0.191	-3.137	8.796	6.094	12.696	0		Mg-LW34-1	scbA	1	0.774
Mg-LW34-4	scbA	Target	29.974	2.247	0.246	-0.05	1.035	0.601	1.783	0		Mg-LW34-2	scbA	72.053	12.906
Mg-LW33-3	scbA	Target	23.583	-4.254	0.233	-6.552	93.806	59.931	146.828	0		Mg-LW34-3	scbA	8.796	3.9
Mg-LW33-4	scbA	Target	31.199	3.181	0.308	0.883	0.542	0.3	0.981	0		Mg-LW34-4	scbA	1.035	0.748
Mg-LW34-1	scbA	Target	29.145	2.297	0.298	0	1	0.564	1.774	0
Mg-LW34-2	scbA	Target	24.49	-3.874	0.086	-6.171	72.053	61.107	84.959	0		Mg-LW33-1	scbA	0.413	0.367
Mg-LW33-1	scbR	Target	23.281	-3.467	0.143	0.306	0.809	0.615	1.064	0		Mg-LW33-2	scbA	2.833	0.34
Mg-LW33-2	scbR	Target	22.674	-5.628	0.044	-1.854	3.615	3.283	3.98	0		Mg-LW33-3	scbA	93.806	53.022
Mg-LW34-3	scbR	Target	21.913	-5.749	0.047	-1.975	3.932	3.595	4.3	0		Mg-LW33-4	scbA	0.542	0.439
Mg-LW34-4	scbR	Target	23.842	-3.885	0.14	-0.111	1.08	0.825	1.415	0
Mg-LW33-3	scbR	Target	20.706	-7.132	0.063	-3.358	10.255	9.085	11.577	0
Mg-LW33-4	scbR	Target	24.402	-3.616	0.08	0.157	0.897	0.769	1.045	0		Mg-LW34-1	scbR	1	0.304
Mg-LW34-1	scbR	Target	23.074	-3.774	0.138	0	1	0.767	1.304	0		Mg-LW34-2	scbR	13.469	2.488
Mg-LW34-2	scbR	Target	20.838	-7.525	0.088	-3.752	13.469	11.369	15.957	0		Mg-LW34-3	scbR	3.932	0.368
Mg-LW33-1	scbR2	Target								0		Mg-LW34-4	scbR	1.08	0.335
Mg-LW33-2	scbR2	Target								0
Mg-LW34-3	scbR2	Target	32.745	5.083	0.551	-6.071	67.219	19.924	226.775	0		Mg-LW33-1	scbR	0.809	0.255
Mg-LW34-4	scbR2	Target	33.67	5.943	0.179	-5.211	37.041	26.236	52.294	0		Mg-LW33-2	scbR	3.615	0.365
Mg-LW33-3	scbR2	Target	33.949	6.111	0.226	-5.043	32.965	21.342	50.919	0		Mg-LW33-3	scbR	10.255	1.322
Mg-LW33-4	scbR2	Target	34.707	6.688	0.27	-4.466	22.099	13.145	37.153	0		Mg-LW33-4	scbR	0.897	0.148
Mg-LW34-1	scbR2	Target	38.002	11.154		0	1			0
Mg-LW34-2	scbR2	Target	38.405	10.042	0.434	-1.112	2.162	0.83	5.629	0
